# Supplementary material for: Similarities between Line Fishing and Baited Stereo-Video Estimations of Length-Frequency: Novel Application of Kernel Density Estimates
Source: PLoS One. 2012 Nov 29;7(11):e45973. doi: 10.1371/journal.pone.0045973 (PMC3510158; doi:10.1371/journal.pone.0045973)
Supplement: Text S1 — R code for implementing KDE methods. (R) [file pone.0045973.s001.R]

#Code from Langlois, T.J., Fitzpatrick, B., Wakefield, C.B., Fairclough, D.V., Hesp, A., McLean, D., Meeuwig, J.J., Harvey, E.S., in prep. Similarities between fish length-frequency distributions estimated from line fishing and baited stereo-video: novel application of kernel density estimates.


rm(list=ls()) #clear the workspace

setwd("~/Documents/Rr/Ben/Line_Video/Data")
 #setwd("~/Documents")

 Pagrus_auratus <-read.csv("Pagrus_auratus.csv")
 Choerodon_rubescens <-read.csv("Choerodon_rubescens.csv")
 Epinephelides_armatus <-read.csv("Epinephelides_armatus.csv")

#simpler alternative

# Pagrus_auratus <-read.csv(file=file.choose()) # use mouse to navigate to the appropriate .csv data file in your file system
 #Choerodon_rubescens <-read.csv(file=file.choose())
 #Epinephelides_armatus <-read.csv(file=file.choose())


kde.compare <- function(length = Pagrus_auratus$Length,
                        group = Pagrus_auratus$Method,
                        align = c('no','by.median')[1],
                        nboot = 500,
                        xlab = 'Fish Length (mm)',
                        ylab = 'Probability Density',
                        main = ''
                        ){

  #check for required packages ('sm' and 'KernSmooth') and load if they are already installed or install and load them if they are not already installed
  check <- require(sm)
  if(check == FALSE) {install.packages('sm')}
  ks.check <- require(KernSmooth,quietly = TRUE)
  if(ks.check == FALSE) {install.packages('KernSmooth')}
  print(paste(c('Dependencies Installed:',require(sm,quietly = TRUE),require(KernSmooth,quietly = TRUE))))

  library(sm) #should load without error

  library(KernSmooth) ##should load without error

  Data <- data.frame(length,group)
 
 #distribution alignment

  method <- levels(Data$group)

  length.aligner <- function(Data){

    for(i in 1:length(method)){

      yi=Data[Data$group==method[i],]$length
      med=median(yi)
      sc=diff(quantile(yi,c(0.25,0.75)))/1.349
      Data[Data$group==method[i],]$length<-(yi - med)/sc
      }

    return(Data)

  }    

  if(align==c('by.median')){Data <- length.aligner(Data)}

 #bandwidth calculation
      
 h.mean <- function(Data){

   hl=dpik(Data$length[Data$group==method[1]],kernel='normal')
   hv=dpik(Data$length[Data$group==method[2]],kernel='normal')
   h.m=(hl+hv)/2 #arithmetic mean of the KDEs
   return(h.m)
 }

  #####################

    sm.density.compare3 <- function (x, group, h, model = "none", ...) 
{
    if (!is.vector(x)) 
        stop("sm.density.compare can handle only 1-d data")
    opt <- sm.options(list(...))
    sm:::replace.na(opt, ngrid, 50)
    sm:::replace.na(opt, display, "line")
    sm:::replace.na(opt, xlab, deparse(substitute(x)))
    sm:::replace.na(opt, ylab, "Density")
    sm:::replace.na(opt, xlim, c(min(x) - diff(range(x))/4, max(x) + 
        diff(range(x))/4))
    sm:::replace.na(opt, eval.points, seq(opt$xlim[1], opt$xlim[2], 
        length = opt$ngrid))
    if (is.na(opt$band)) {
        if (model == "none") 
            opt$band <- FALSE
        else opt$band <- TRUE
    }
    if ((model == "none") && opt$band) 
        opt$band <- FALSE
    band <- opt$band
    ngrid <- opt$ngrid
    xlim <- opt$xlim
    nboot <- opt$nboot
    y <- x
    if (is.na(opt$test)) {
        if (model == "none") 
            opt$test <- FALSE
        else opt$test <- TRUE
    }
    if ((model == "none") && opt$test) 
        opt$test <- FALSE
    test <- opt$test
    if (opt$display %in% "none") 
        band <- FALSE
    fact <- factor(group)
    fact.levels <- levels(fact)
    nlev <- length(fact.levels)
    ni <- table(fact)
    if (band & (nlev > 2)) {
        cat("Reference band available to compare two groups only.", 
            "\n")
        band <- FALSE
    }
    if (length(opt$lty) < nlev) 
        opt$lty <- 1:nlev
    if (length(opt$col) < nlev) 
        opt$col <- 2:(nlev + 1)
    if (missing(h)) 
        h <- h.select(x, y = NA, group = group, ...)
    opt$band <- band
    opt$test <- test
    estimate <- matrix(0, ncol = opt$ngrid, nrow = nlev)
    se <- matrix(0, ncol = opt$ngrid, nrow = nlev)
    for (i in 1:nlev) {
        sm <- sm.density(y[fact == fact.levels[i]], h = h, display = "none", 
            eval.points = opt$eval.points)
        estimate[i, ] <- sm$estimate
        se[i, ] <- sm$se
    }
    eval.points <- sm$eval.points
    if (!(opt$display %in% "none" | band)) {
        plot(xlim, c(0, 1.1 * max(as.vector(estimate))), xlab = opt$xlab, 
            ylab = opt$ylab, type = "n")
        for (i in 1:nlev) lines(eval.points, estimate[i, ], lty = opt$lty[i], 
            col = opt$col[i])
    }
    est <- NULL
    p <- NULL
    if (model == "equal" & test) {
        if (nlev == 2) {
            ts <- sum((estimate[1, ] - estimate[2, ])^2)
        }
        else {
            sm.mean <- sm.density(y, h = h, xlim = opt$xlim, 
                ngrid = opt$ngrid, display = "none")$estimate
            ts <- 0
            for (i in 1:nlev) ts <- ts + ni[i] * sum((estimate[i, 
                ] - sm.mean)^2)
        }
        p <- 0
        est.star <- matrix(0, ncol = opt$ngrid, nrow = nlev)
        for (iboot in 1:nboot) {
            ind <- (1:length(y))
            for (i in 1:nlev) {
                indi <- sample((1:length(ind)), ni[i])
                est.star[i, ] <- sm.density(y[ind[indi]], h = h, 
                  ngrid = opt$ngrid, xlim = opt$xlim, display = "none")$estimate
                ind <- ind[-indi]
            }
            if (nlev == 2) {
                ts.star <- sum((est.star[1, ] - est.star[2, ])^2)
            }
            else {
                sm.mean <- sm.density(y, h = h, xlim = opt$xlim, 
                  ngrid = opt$ngrid, display = "none")$estimate
                ts.star <- 0
                for (i in 1:nlev) {
                  ts.star <- ts.star + ni[i] * sum((est.star[i, 
                    ] - sm.mean)^2)
                }
            }
            if (ts.star > ts) 
                p <- p + 1
            if (opt$verbose > 1) {
                cat(iboot)
                cat(" ")
            }
        }
        p <- p/nboot
        cat("\nTest of equal densities:  p-value = ", round(p, 
            3), "\n")
        est <- list(p = p, h = h)
    }
    if (model == "equal" & band) {
        av <- (sqrt(estimate[1, ]) + sqrt(estimate[2, ]))/2
        se <- sqrt(se[1, ]^2 + se[2, ]^2)
        upper <- (av + se)^2
        lower <- pmax(av - se, 0)^2
        plot(xlim, c(0, 1.1 * max(as.vector(estimate), upper)), 
            xlab = opt$xlab, ylab = opt$ylab, type = "n")
        polygon(c(eval.points, rev(eval.points)), c(upper, rev(lower)), 
            col = opt$col.band, border = 0) #my sole edit: the colour of the variability band produced by this line of code now is drawn from the colour argument supplied by sm.options() rather than ignoring this option and always producing a cyan band as it did in the original sm.density.compare() function
        lines(eval.points, estimate[1, ], lty = opt$lty[1], col = opt$col[1])
        lines(eval.points, estimate[2, ], lty = opt$lty[2], col = opt$col[2])
        est <- list(p = p, upper = upper, lower = lower, h = h)
    }
    invisible(est)
}

 with(Data,sm.density.compare3(x = length, group = group, h =  h.mean(Data),nboot=nboot, model = "equal",ngrid=500,col=c('black','black'),lty=c(2,3),xlab=paste(xlab),ylab=paste(ylab),col.band="grey"))

 mtext(paste(main),font=3,cex=1,side=3,line=1.5)

 legend(x='topright',lty=c(2,3),legend=c(paste(method[1]),paste(method[2])))

} # End of Function: kde.compare

#Examples of how to use kde.compare() 
#Simply choose species, align method and number of bootstraps.
 
kde.compare(length = Choerodon_rubescens$Length,group = Choerodon_rubescens$Method,align = 'no',nboot = 500,xlab = 'Fish Length (mm)',ylab = 'Probability Density',main = 'Choerodon rubescens')

 
kde.compare(length = Choerodon_rubescens$Length,group = Choerodon_rubescens$Method,align = 'by.median',nboot = 500,xlab = 'Standardised Fish Lengths',ylab = 'Probability Density',main = 'Choerodon rubescens')

#######################################
