# Supplementary material for: Similarities between Line Fishing and Baited Stereo-Video Estimations of Length-Frequency: Novel Application of Kernel Density Estimates
Source: PLoS One. 2012 Nov 29;7(11):e45973. doi: 10.1371/journal.pone.0045973 (PMC3510158; doi:10.1371/journal.pone.0045973)
Supplement: Data S1 — Example dataset for KDE methods. (CSV) [file pone.0045973.s002.csv]

	PROJECT_NAME	YEAR	REGION	STATUS	Method	DEPTH	OPCODE	GENUS_SPECIES	Length	Lenght20	L50
1	2004_11_Abrolhos_B_DM	2004	Abrolhos_Islands	Fished	Video	22	4PFD5c	Choerodon_rubescens	417.3	400	400
2	2004_11_Abrolhos_B_DM	2004	Abrolhos_Islands	Fished	Video	22	4PFD5c	Choerodon_rubescens	506.5	500	500
3	2004_11_Abrolhos_B_DM	2004	Abrolhos_Islands	Fished	Video	22	4PFD5c	Choerodon_rubescens	507.8	500	500
4	2004_11_Abrolhos_B_DM	2004	Abrolhos_Islands	Fished	Video	22	4PFD2b	Choerodon_rubescens	401.8	400	400
5	2004_11_Abrolhos_B_DM	2004	Abrolhos_Islands	Fished	Video	22	4PFD2b	Choerodon_rubescens	416.4	400	400
6	2004_11_Abrolhos_B_DM	2004	Abrolhos_Islands	Fished	Video	10	4PFS4b	Choerodon_rubescens	342.6	340	300
7	2004_11_Abrolhos_B_DM	2004	Abrolhos_Islands	Fished	Video	10	4PFS4b	Choerodon_rubescens	350.7	340	350
8	2004_11_Abrolhos_B_DM	2004	Abrolhos_Islands	Fished	Video	10	4PFS4a	Choerodon_rubescens	269.4	260	250
9	2004_11_Abrolhos_B_DM	2004	Abrolhos_Islands	Fished	Video	10	4PFS5a	Choerodon_rubescens	300.5	300	300
10	2004_11_Abrolhos_B_DM	2004	Abrolhos_Islands	Fished	Video	10	4PFS5a	Choerodon_rubescens	434.8	420	400
11	2004_11_Abrolhos_B_DM	2004	Abrolhos_Islands	Fished	Video	10	4PFS1a	Choerodon_rubescens	451.1	440	450
12	2004_11_Abrolhos_B_DM	2004	Abrolhos_Islands	Fished	Video	10	4PFS1a	Choerodon_rubescens	454.3	440	450
13	2004_11_Abrolhos_B_DM	2004	Abrolhos_Islands	Fished	Video	10	4PFS5b	Choerodon_rubescens	314.7	300	300
14	2004_11_Abrolhos_B_DM	2004	Abrolhos_Islands	Fished	Video	10	4PFS5b	Choerodon_rubescens	327.9	320	300
15	2004_11_Abrolhos_B_DM	2004	Abrolhos_Islands	Fished	Video	10	4PFS5b	Choerodon_rubescens	402.1	400	400
16	2004_11_Abrolhos_B_DM	2004	Abrolhos_Islands	Fished	Video	22	4PFD5b	Choerodon_rubescens	205.7	200	200
17	2004_11_Abrolhos_B_DM	2004	Abrolhos_Islands	Fished	Video	22	4PFD5b	Choerodon_rubescens	239.5	220	200
18	2004_11_Abrolhos_B_DM	2004	Abrolhos_Islands	Fished	Video	22	4PFD5b	Choerodon_rubescens	303.5	300	300
19	2004_11_Abrolhos_B_DM	2004	Abrolhos_Islands	Fished	Video	22	4PFD5a	Choerodon_rubescens	367.9	360	350
20	2004_11_Abrolhos_B_DM	2004	Abrolhos_Islands	Fished	Video	22	4PFD4c	Choerodon_rubescens	324.7	320	300
21	2004_11_Abrolhos_B_DM	2004	Abrolhos_Islands	Fished	Video	22	4PFD4a	Choerodon_rubescens	239	220	200
22	2004_11_Abrolhos_B_DM	2004	Abrolhos_Islands	Fished	Video	22	4PFD3c	Choerodon_rubescens	237.9	220	200
23	2004_11_Abrolhos_B_DM	2004	Abrolhos_Islands	Fished	Video	22	4PFD3c	Choerodon_rubescens	273.3	260	250
24	2004_11_Abrolhos_B_DM	2004	Abrolhos_Islands	Fished	Video	22	4PFD3c	Choerodon_rubescens	309.4	300	300
25	2004_11_Abrolhos_B_DM	2004	Abrolhos_Islands	Fished	Video	22	4PFD3c	Choerodon_rubescens	345.3	340	300
26	2004_11_Abrolhos_B_DM	2004	Abrolhos_Islands	Fished	Video	22	4PFD3b	Choerodon_rubescens	329.8	320	300
27	2004_11_Abrolhos_B_DM	2004	Abrolhos_Islands	Fished	Video	22	4PFD3b	Choerodon_rubescens	418.5	400	400
28	2004_11_Abrolhos_B_DM	2004	Abrolhos_Islands	Fished	Video	22	4PFD3a	Choerodon_rubescens	356.6	340	350
29	2004_11_Abrolhos_B_DM	2004	Abrolhos_Islands	Fished	Video	22	4PFD3a	Choerodon_rubescens	389.3	380	350
30	2004_11_Abrolhos_B_DM	2004	Abrolhos_Islands	Fished	Video	22	4PFD3a	Choerodon_rubescens	394	380	350
31	2004_11_Abrolhos_B_DM	2004	Abrolhos_Islands	Fished	Video	22	4PFD2c	Choerodon_rubescens	228.3	220	200
32	2004_11_Abrolhos_B_DM	2004	Abrolhos_Islands	Fished	Video	22	4WFD5a	Choerodon_rubescens	241.9	240	200
33	2004_11_Abrolhos_B_DM	2004	Abrolhos_Islands	Fished	Video	22	4WFD5a	Choerodon_rubescens	257.4	240	250
34	2004_11_Abrolhos_B_DM	2004	Abrolhos_Islands	Fished	Video	22	4WFD5a	Choerodon_rubescens	269.2	260	250
35	2004_11_Abrolhos_B_DM	2004	Abrolhos_Islands	Fished	Video	10	4EFS3a	Choerodon_rubescens	233.1	220	200
36	2004_11_Abrolhos_B_DM	2004	Abrolhos_Islands	Fished	Video	10	4WFS3a	Choerodon_rubescens	318.2	300	300
37	2004_11_Abrolhos_B_DM	2004	Abrolhos_Islands	Fished	Video	10	4WFS3a	Choerodon_rubescens	333.7	320	300
38	2004_11_Abrolhos_B_DM	2004	Abrolhos_Islands	Fished	Video	10	4WFS3a	Choerodon_rubescens	335.5	320	300
39	2004_11_Abrolhos_B_DM	2004	Abrolhos_Islands	Fished	Video	10	4WFS3a	Choerodon_rubescens	363.1	360	350
40	2004_11_Abrolhos_B_DM	2004	Abrolhos_Islands	Fished	Video	10	4WFS3a	Choerodon_rubescens	372.3	360	350
41	2004_11_Abrolhos_B_DM	2004	Abrolhos_Islands	Fished	Video	10	4WFS2c	Choerodon_rubescens	342.5	340	300
42	2004_11_Abrolhos_B_DM	2004	Abrolhos_Islands	Fished	Video	10	4WFS2b	Choerodon_rubescens	233.7	220	200
43	2004_11_Abrolhos_B_DM	2004	Abrolhos_Islands	Fished	Video	10	4WFS2b	Choerodon_rubescens	309.2	300	300
44	2004_11_Abrolhos_B_DM	2004	Abrolhos_Islands	Fished	Video	10	4WFS2b	Choerodon_rubescens	313.2	300	300
45	2004_11_Abrolhos_B_DM	2004	Abrolhos_Islands	Fished	Video	10	4WFS2b	Choerodon_rubescens	322.6	320	300
46	2004_11_Abrolhos_B_DM	2004	Abrolhos_Islands	Fished	Video	10	4WFS2a	Choerodon_rubescens	348.2	340	300
47	2004_11_Abrolhos_B_DM	2004	Abrolhos_Islands	Fished	Video	10	4WFS2a	Choerodon_rubescens	449.6	440	400
48	2004_11_Abrolhos_B_DM	2004	Abrolhos_Islands	Fished	Video	10	4WFS1c	Choerodon_rubescens	279.6	260	250
49	2004_11_Abrolhos_B_DM	2004	Abrolhos_Islands	Fished	Video	10	4WFS1c	Choerodon_rubescens	335.9	320	300
50	2004_11_Abrolhos_B_DM	2004	Abrolhos_Islands	Fished	Video	10	4WFS1c	Choerodon_rubescens	351.8	340	350
51	2004_11_Abrolhos_B_DM	2004	Abrolhos_Islands	Fished	Video	10	4WFS1c	Choerodon_rubescens	367.7	360	350
52	2004_11_Abrolhos_B_DM	2004	Abrolhos_Islands	Fished	Video	10	4WFS1c	Choerodon_rubescens	382.8	380	350
53	2004_11_Abrolhos_B_DM	2004	Abrolhos_Islands	Fished	Video	10	4WFS1c	Choerodon_rubescens	401.7	400	400
54	2004_11_Abrolhos_B_DM	2004	Abrolhos_Islands	Fished	Video	10	4WFS1b	Choerodon_rubescens	308.9	300	300
55	2004_11_Abrolhos_B_DM	2004	Abrolhos_Islands	Fished	Video	10	4WFS1a	Choerodon_rubescens	283.9	280	250
56	2004_11_Abrolhos_B_DM	2004	Abrolhos_Islands	Fished	Video	10	4WFS1a	Choerodon_rubescens	345.5	340	300
57	2004_11_Abrolhos_B_DM	2004	Abrolhos_Islands	Fished	Video	10	4PFS4c	Choerodon_rubescens	296.3	280	250
58	2004_11_Abrolhos_B_DM	2004	Abrolhos_Islands	Fished	Video	10	4PFS4c	Choerodon_rubescens	329	320	300
59	2004_11_Abrolhos_B_DM	2004	Abrolhos_Islands	Fished	Video	22	4WFD5b	Choerodon_rubescens	387.2	380	350
60	2004_11_Abrolhos_B_DM	2004	Abrolhos_Islands	Fished	Video	10	4PFS2b	Choerodon_rubescens	235.9	220	200
61	2004_11_Abrolhos_B_DM	2004	Abrolhos_Islands	Fished	Video	10	4PFS2b	Choerodon_rubescens	355.2	340	350
62	2004_11_Abrolhos_B_DM	2004	Abrolhos_Islands	Fished	Video	22	4WFD4c	Choerodon_rubescens	563.2	560	550
63	2004_11_Abrolhos_B_DM	2004	Abrolhos_Islands	Fished	Video	22	4WFD4b	Choerodon_rubescens	370.4	360	350
64	2004_11_Abrolhos_B_DM	2004	Abrolhos_Islands	Fished	Video	22	4WFD4a	Choerodon_rubescens	249.6	240	200
65	2004_11_Abrolhos_B_DM	2004	Abrolhos_Islands	Fished	Video	22	4WFD4a	Choerodon_rubescens	315.1	300	300
66	2004_11_Abrolhos_B_DM	2004	Abrolhos_Islands	Fished	Video	22	4WFD4a	Choerodon_rubescens	318.7	300	300
67	2004_11_Abrolhos_B_DM	2004	Abrolhos_Islands	Fished	Video	22	4WFD4a	Choerodon_rubescens	362.6	360	350
68	2004_11_Abrolhos_B_DM	2004	Abrolhos_Islands	Fished	Video	22	4WFD3a	Choerodon_rubescens	318.9	300	300
69	2004_11_Abrolhos_B_DM	2004	Abrolhos_Islands	Fished	Video	22	4WFD2b	Choerodon_rubescens	361.4	360	350
70	2004_11_Abrolhos_B_DM	2004	Abrolhos_Islands	Fished	Video	22	4WFD2a	Choerodon_rubescens	251.4	240	250
71	2004_11_Abrolhos_B_DM	2004	Abrolhos_Islands	Fished	Video	22	4WFD2a	Choerodon_rubescens	262.6	260	250
72	2004_11_Abrolhos_B_DM	2004	Abrolhos_Islands	Fished	Video	22	4WFD2a	Choerodon_rubescens	264.2	260	250
73	2004_11_Abrolhos_B_DM	2004	Abrolhos_Islands	Fished	Video	22	4WFD2a	Choerodon_rubescens	267.5	260	250
74	2004_11_Abrolhos_B_DM	2004	Abrolhos_Islands	Fished	Video	22	4WFD2a	Choerodon_rubescens	292.4	280	250
75	2004_11_Abrolhos_B_DM	2004	Abrolhos_Islands	Fished	Video	22	4WFD2a	Choerodon_rubescens	313.8	300	300
76	2004_11_Abrolhos_B_DM	2004	Abrolhos_Islands	Fished	Video	22	4WFD2a	Choerodon_rubescens	428.9	420	400
77	2004_11_Abrolhos_B_DM	2004	Abrolhos_Islands	Fished	Video	22	4WFD1b	Choerodon_rubescens	270.5	260	250
78	2004_11_Abrolhos_B_DM	2004	Abrolhos_Islands	Fished	Video	22	4WFD1a	Choerodon_rubescens	315.8	300	300
79	2004_11_Abrolhos_B_DM	2004	Abrolhos_Islands	Fished	Video	22	4WFD1a	Choerodon_rubescens	371.1	360	350
80	2004_11_Abrolhos_B_DM	2004	Abrolhos_Islands	Fished	Video	22	4WFD1a	Choerodon_rubescens	426.5	420	400
81	2004_11_Abrolhos_B_DM	2004	Abrolhos_Islands	Fished	Video	22	4WFD1a	Choerodon_rubescens	430.8	420	400
82	2004_11_Abrolhos_B_DM	2004	Abrolhos_Islands	Fished	Video	10	4PFS5c	Choerodon_rubescens	418.3	400	400
83	2004_11_Abrolhos_B_DM	2004	Abrolhos_Islands	Fished	Video	10	4PFS5c	Choerodon_rubescens	447.7	440	400
84	2004_11_Abrolhos_B_DM	2004	Abrolhos_Islands	Fished	Video	22	4WFD5c	Choerodon_rubescens	425.2	420	400
85	2004_11_Abrolhos_B_DM	2004	Abrolhos_Islands	Fished	Video	22	4PFD2a	Choerodon_rubescens	152.4	140	150
86	2004_11_Abrolhos_B_DM	2004	Abrolhos_Islands	Fished	Video	22	4PFD2a	Choerodon_rubescens	223.5	220	200
87	2004_11_Abrolhos_B_DM	2004	Abrolhos_Islands	Fished	Video	22	4EFD5a	Choerodon_rubescens	303.2	300	300
88	2004_11_Abrolhos_B_DM	2004	Abrolhos_Islands	Fished	Video	22	4EFD5b	Choerodon_rubescens	475.5	460	450
89	2004_11_Abrolhos_B_DM	2004	Abrolhos_Islands	Fished	Video	22	4EFD5c	Choerodon_rubescens	222	220	200
90	2004_11_Abrolhos_B_DM	2004	Abrolhos_Islands	Fished	Video	22	4EFD5c	Choerodon_rubescens	241.4	240	200
91	2004_11_Abrolhos_B_DM	2004	Abrolhos_Islands	Fished	Video	10	4EFS1a	Choerodon_rubescens	431.8	420	400
92	2004_11_Abrolhos_B_DM	2004	Abrolhos_Islands	Fished	Video	10	4EFS1a	Choerodon_rubescens	474.6	460	450
93	2004_11_Abrolhos_B_DM	2004	Abrolhos_Islands	Fished	Video	10	4EFS1b	Choerodon_rubescens	279	260	250
94	2004_11_Abrolhos_B_DM	2004	Abrolhos_Islands	Fished	Video	10	4EFS1c	Choerodon_rubescens	244.7	240	200
95	2004_11_Abrolhos_B_DM	2004	Abrolhos_Islands	Fished	Video	10	4EFS1c	Choerodon_rubescens	285.2	280	250
96	2004_11_Abrolhos_B_DM	2004	Abrolhos_Islands	Fished	Video	10	4EFS1c	Choerodon_rubescens	296.1	280	250
97	2004_11_Abrolhos_B_DM	2004	Abrolhos_Islands	Fished	Video	10	4EFS1c	Choerodon_rubescens	304.9	300	300
98	2004_11_Abrolhos_B_DM	2004	Abrolhos_Islands	Fished	Video	10	4EFS2a	Choerodon_rubescens	252.8	240	250
99	2004_11_Abrolhos_B_DM	2004	Abrolhos_Islands	Fished	Video	22	4EFD4c	Choerodon_rubescens	737.5	720	700
100	2004_11_Abrolhos_B_DM	2004	Abrolhos_Islands	Fished	Video	10	4EFS2c	Choerodon_rubescens	164.2	160	150
101	2004_11_Abrolhos_B_DM	2004	Abrolhos_Islands	Fished	Video	10	4WFS5c	Choerodon_rubescens	314.4	300	300
102	2004_11_Abrolhos_B_DM	2004	Abrolhos_Islands	Fished	Video	10	4WFS5c	Choerodon_rubescens	323.8	320	300
103	2004_11_Abrolhos_B_DM	2004	Abrolhos_Islands	Fished	Video	10	4WFS5c	Choerodon_rubescens	349.9	340	300
104	2004_11_Abrolhos_B_DM	2004	Abrolhos_Islands	Fished	Video	10	4WFS5c	Choerodon_rubescens	396.5	380	350
105	2004_11_Abrolhos_B_DM	2004	Abrolhos_Islands	Fished	Video	10	4WFS5c	Choerodon_rubescens	436.5	420	400
106	2004_11_Abrolhos_B_DM	2004	Abrolhos_Islands	Fished	Video	10	4PFS3a	Choerodon_rubescens	306.6	300	300
107	2004_11_Abrolhos_B_DM	2004	Abrolhos_Islands	Fished	Video	10	4PFS3a	Choerodon_rubescens	362.2	360	350
108	2004_11_Abrolhos_B_DM	2004	Abrolhos_Islands	Fished	Video	10	4PFS3a	Choerodon_rubescens	388	380	350
109	2004_11_Abrolhos_B_DM	2004	Abrolhos_Islands	Fished	Video	10	4PFS3a	Choerodon_rubescens	404.5	400	400
110	2004_11_Abrolhos_B_DM	2004	Abrolhos_Islands	Fished	Video	10	4WFS4c	Choerodon_rubescens	417.8	400	400
111	2004_11_Abrolhos_B_DM	2004	Abrolhos_Islands	Fished	Video	10	4WFS4b	Choerodon_rubescens	305.7	300	300
112	2004_11_Abrolhos_B_DM	2004	Abrolhos_Islands	Fished	Video	10	4WFS4a	Choerodon_rubescens	327.8	320	300
113	2004_11_Abrolhos_B_DM	2004	Abrolhos_Islands	Fished	Video	10	4WFS3b	Choerodon_rubescens	342.8	340	300
114	2004_11_Abrolhos_B_DM	2004	Abrolhos_Islands	Fished	Video	10	4WFS3b	Choerodon_rubescens	369.8	360	350
115	2004_11_Abrolhos_B_DM	2004	Abrolhos_Islands	Fished	Video	10	4EFS2b	Choerodon_rubescens	383	380	350
116	2004_11_Abrolhos_B_DM	2004	Abrolhos_Islands	Fished	Video	10	4EFS3c	Choerodon_rubescens	313.9	300	300
117	2004_11_Abrolhos_B_DM	2004	Abrolhos_Islands	Fished	Video	10	4EFS3c	Choerodon_rubescens	334.2	320	300
118	2004_11_Abrolhos_B_DM	2004	Abrolhos_Islands	Fished	Video	10	4WFS5a	Choerodon_rubescens	256.8	240	250
119	2004_11_Abrolhos_B_DM	2004	Abrolhos_Islands	Fished	Video	10	4WFS5a	Choerodon_rubescens	263.4	260	250
120	2004_11_Abrolhos_B_DM	2004	Abrolhos_Islands	Fished	Video	10	4WFS5a	Choerodon_rubescens	264.9	260	250
121	2004_11_Abrolhos_B_DM	2004	Abrolhos_Islands	Fished	Video	10	4WFS5a	Choerodon_rubescens	360.5	360	350
122	2004_11_Abrolhos_B_DM	2004	Abrolhos_Islands	Fished	Video	22	4EFD4b	Choerodon_rubescens	272.5	260	250
123	2004_11_Abrolhos_B_DM	2004	Abrolhos_Islands	Fished	Video	22	4EFD4b	Choerodon_rubescens	369.4	360	350
124	2004_11_Abrolhos_B_DM	2004	Abrolhos_Islands	Fished	Video	22	4EFD4b	Choerodon_rubescens	481.3	480	450
125	2004_11_Abrolhos_B_DM	2004	Abrolhos_Islands	Fished	Video	22	4PFD1b	Choerodon_rubescens	300.6	300	300
126	2004_11_Abrolhos_B_DM	2004	Abrolhos_Islands	Fished	Video	22	4PFD1b	Choerodon_rubescens	304.5	300	300
127	2004_11_Abrolhos_B_DM	2004	Abrolhos_Islands	Fished	Video	10	4EFS5c	Choerodon_rubescens	302.9	300	300
128	2004_11_Abrolhos_B_DM	2004	Abrolhos_Islands	Fished	Video	10	4EFS5c	Choerodon_rubescens	365.1	360	350
129	2004_11_Abrolhos_B_DM	2004	Abrolhos_Islands	Fished	Video	10	4EFS5b	Choerodon_rubescens	314.1	300	300
130	2004_11_Abrolhos_B_DM	2004	Abrolhos_Islands	Fished	Video	10	4EFS5b	Choerodon_rubescens	334.6	320	300
131	2004_11_Abrolhos_B_DM	2004	Abrolhos_Islands	Fished	Video	10	4EFS4c	Choerodon_rubescens	397.7	380	350
132	2004_11_Abrolhos_B_DM	2004	Abrolhos_Islands	Fished	Video	10	4EFS4b	Choerodon_rubescens	170.7	160	150
133	2004_11_Abrolhos_B_DM	2004	Abrolhos_Islands	Fished	Video	10	4EFS4b	Choerodon_rubescens	282	280	250
134	2004_11_Abrolhos_B_DM	2004	Abrolhos_Islands	Fished	Video	10	4EFS4b	Choerodon_rubescens	333.9	320	300
135	2004_11_Abrolhos_B_DM	2004	Abrolhos_Islands	Fished	Video	22	4EFD3a	Choerodon_rubescens	240.3	240	200
136	2004_11_Abrolhos_B_DM	2004	Abrolhos_Islands	Fished	Video	22	4EFD3a	Choerodon_rubescens	258.8	240	250
137	2004_11_Abrolhos_B_DM	2004	Abrolhos_Islands	Fished	Video	22	4EFD3a	Choerodon_rubescens	260.8	260	250
138	2004_11_Abrolhos_B_DM	2004	Abrolhos_Islands	Fished	Video	22	4EFD3a	Choerodon_rubescens	474.1	460	450
139	2004_11_Abrolhos_B_DM	2004	Abrolhos_Islands	Fished	Video	22	4EFD4a	Choerodon_rubescens	326.7	320	300
140	2004_11_Abrolhos_B_DM	2004	Abrolhos_Islands	Fished	Video	22	4EFD3b	Choerodon_rubescens	280.6	280	250
141	2004_11_Abrolhos_B_DM	2004	Abrolhos_Islands	Fished	Video	22	4EFD3b	Choerodon_rubescens	330.2	320	300
142	2004_11_Abrolhos_B_DM	2004	Abrolhos_Islands	Fished	Video	22	4EFD3b	Choerodon_rubescens	332.9	320	300
143	2004_11_Abrolhos_B_DM	2004	Abrolhos_Islands	Fished	Video	22	4EFD3b	Choerodon_rubescens	334.1	320	300
144	2004_11_Abrolhos_B_DM	2004	Abrolhos_Islands	Fished	Video	10	4EFS3b	Choerodon_rubescens	343.6	340	300
145	2004_11_Abrolhos_B_DM	2004	Abrolhos_Islands	Fished	Video	10	4EFS3b	Choerodon_rubescens	369.9	360	350
146	2004_11_Abrolhos_B_DM	2004	Abrolhos_Islands	Fished	Video	22	4EFD2a	Choerodon_rubescens	277.9	260	250
147	2004_11_Abrolhos_B_DM	2004	Abrolhos_Islands	Fished	Video	22	4EFD1a	Choerodon_rubescens	201.8	200	200
148	2004_11_Abrolhos_B_DM	2004	Abrolhos_Islands	Fished	Video	22	4EFD1a	Choerodon_rubescens	201.9	200	200
149	2004_11_Abrolhos_B_DM	2004	Abrolhos_Islands	Fished	Video	22	4EFD1a	Choerodon_rubescens	205.7	200	200
150	2004_11_Abrolhos_B_DM	2004	Abrolhos_Islands	Fished	Video	22	4EFD1a	Choerodon_rubescens	210.1	200	200
151	2004_11_Abrolhos_B_DM	2004	Abrolhos_Islands	Fished	Video	22	4EFD1a	Choerodon_rubescens	290.7	280	250
152	2004_11_Abrolhos_B_DM	2004	Abrolhos_Islands	Fished	Video	22	4EFD1a	Choerodon_rubescens	305.4	300	300
153	2006_06_Abrolhos_B_DM	2006	Abrolhos_Islands	Fished	Video	10	6EFS5a	Choerodon_rubescens	448.2	440	400
154	2006_06_Abrolhos_B_DM	2006	Abrolhos_Islands	Fished	Video	10	6EFS3a	Choerodon_rubescens	361.2	360	350
155	2006_06_Abrolhos_B_DM	2006	Abrolhos_Islands	Fished	Video	10	6EFS3a	Choerodon_rubescens	444.1	440	400
156	2006_06_Abrolhos_B_DM	2006	Abrolhos_Islands	Fished	Video	10	6EFS4a	Choerodon_rubescens	225.8	220	200
157	2006_06_Abrolhos_B_DM	2006	Abrolhos_Islands	Fished	Video	10	6EFS4a	Choerodon_rubescens	282.1	280	250
158	2006_06_Abrolhos_B_DM	2006	Abrolhos_Islands	Fished	Video	10	6WFS5b	Choerodon_rubescens	454.3	440	450
159	2006_06_Abrolhos_B_DM	2006	Abrolhos_Islands	Fished	Video	24	6PFD3a	Choerodon_rubescens	242.2	240	200
160	2006_06_Abrolhos_B_DM	2006	Abrolhos_Islands	Fished	Video	10	6EFS4c	Choerodon_rubescens	398.1	380	350
161	2006_06_Abrolhos_B_DM	2006	Abrolhos_Islands	Fished	Video	10	6EFS4c	Choerodon_rubescens	408.2	400	400
162	2006_06_Abrolhos_B_DM	2006	Abrolhos_Islands	Fished	Video	10	6EFS4c	Choerodon_rubescens	444.6	440	400
163	2006_06_Abrolhos_B_DM	2006	Abrolhos_Islands	Fished	Video	10	6EFS4c	Choerodon_rubescens	472	460	450
164	2006_06_Abrolhos_B_DM	2006	Abrolhos_Islands	Fished	Video	24	6PFD2b	Choerodon_rubescens	311.1	300	300
165	2006_06_Abrolhos_B_DM	2006	Abrolhos_Islands	Fished	Video	24	6PFD2b	Choerodon_rubescens	317.2	300	300
166	2006_06_Abrolhos_B_DM	2006	Abrolhos_Islands	Fished	Video	24	6PFD2a	Choerodon_rubescens	233.7	220	200
167	2006_06_Abrolhos_B_DM	2006	Abrolhos_Islands	Fished	Video	24	6PFD1c	Choerodon_rubescens	329.6	320	300
168	2006_06_Abrolhos_B_DM	2006	Abrolhos_Islands	Fished	Video	24	6PFD1b	Choerodon_rubescens	361.5	360	350
169	2006_06_Abrolhos_B_DM	2006	Abrolhos_Islands	Fished	Video	10	6EFS2c	Choerodon_rubescens	220.4	220	200
170	2006_06_Abrolhos_B_DM	2006	Abrolhos_Islands	Fished	Video	10	6WFS5c	Choerodon_rubescens	298.3	280	250
171	2006_06_Abrolhos_B_DM	2006	Abrolhos_Islands	Fished	Video	10	6WFS5c	Choerodon_rubescens	317.2	300	300
172	2006_06_Abrolhos_B_DM	2006	Abrolhos_Islands	Fished	Video	24	6EFD3b	Choerodon_rubescens	166.6	160	150
173	2006_06_Abrolhos_B_DM	2006	Abrolhos_Islands	Fished	Video	24	6EFD3b	Choerodon_rubescens	323	320	300
174	2006_06_Abrolhos_B_DM	2006	Abrolhos_Islands	Fished	Video	10	6WFS5a	Choerodon_rubescens	290.7	280	250
175	2006_06_Abrolhos_B_DM	2006	Abrolhos_Islands	Fished	Video	10	6WFS5a	Choerodon_rubescens	339.1	320	300
176	2006_06_Abrolhos_B_DM	2006	Abrolhos_Islands	Fished	Video	10	6WFS5a	Choerodon_rubescens	364.2	360	350
177	2006_06_Abrolhos_B_DM	2006	Abrolhos_Islands	Fished	Video	10	6WFS5a	Choerodon_rubescens	379.1	360	350
178	2006_06_Abrolhos_B_DM	2006	Abrolhos_Islands	Fished	Video	24	6WFD2a	Choerodon_rubescens	265.6	260	250
179	2006_06_Abrolhos_B_DM	2006	Abrolhos_Islands	Fished	Video	24	6WFD2a	Choerodon_rubescens	271	260	250
180	2006_06_Abrolhos_B_DM	2006	Abrolhos_Islands	Fished	Video	24	6WFD2a	Choerodon_rubescens	334.4	320	300
181	2006_06_Abrolhos_B_DM	2006	Abrolhos_Islands	Fished	Video	24	6WFD2a	Choerodon_rubescens	340.6	340	300
182	2006_06_Abrolhos_B_DM	2006	Abrolhos_Islands	Fished	Video	24	6WFD2a	Choerodon_rubescens	358.7	340	350
183	2006_06_Abrolhos_B_DM	2006	Abrolhos_Islands	Fished	Video	24	6WFD2a	Choerodon_rubescens	363.3	360	350
184	2006_06_Abrolhos_B_DM	2006	Abrolhos_Islands	Fished	Video	24	6WFD2a	Choerodon_rubescens	473.9	460	450
185	2006_06_Abrolhos_B_DM	2006	Abrolhos_Islands	Fished	Video	24	6WFD2a	Choerodon_rubescens	494.5	480	450
186	2006_06_Abrolhos_B_DM	2006	Abrolhos_Islands	Fished	Video	24	6EFD3a	Choerodon_rubescens	346	340	300
187	2006_06_Abrolhos_B_DM	2006	Abrolhos_Islands	Fished	Video	24	6EFD2c	Choerodon_rubescens	649.1	640	600
188	2006_06_Abrolhos_B_DM	2006	Abrolhos_Islands	Fished	Video	24	6EFD2a	Choerodon_rubescens	274.9	260	250
189	2006_06_Abrolhos_B_DM	2006	Abrolhos_Islands	Fished	Video	24	6EFD2a	Choerodon_rubescens	313.8	300	300
190	2006_06_Abrolhos_B_DM	2006	Abrolhos_Islands	Fished	Video	24	6EFD5a	Choerodon_rubescens	354.9	340	350
191	2006_06_Abrolhos_B_DM	2006	Abrolhos_Islands	Fished	Video	24	6EFD5a	Choerodon_rubescens	591.7	580	550
192	2006_06_Abrolhos_B_DM	2006	Abrolhos_Islands	Fished	Video	24	6EFD1a	Choerodon_rubescens	364	360	350
193	2006_06_Abrolhos_B_DM	2006	Abrolhos_Islands	Fished	Video	24	6EFD1a	Choerodon_rubescens	512.2	500	500
194	2006_06_Abrolhos_B_DM	2006	Abrolhos_Islands	Fished	Video	24	6EFD4a	Choerodon_rubescens	331.5	320	300
195	2006_06_Abrolhos_B_DM	2006	Abrolhos_Islands	Fished	Video	24	6EFD4c	Choerodon_rubescens	633.5	620	600
196	2006_06_Abrolhos_B_DM	2006	Abrolhos_Islands	Fished	Video	10	6EFS1c	Choerodon_rubescens	451	440	450
197	2006_06_Abrolhos_B_DM	2006	Abrolhos_Islands	Fished	Video	10	6PFS1c	Choerodon_rubescens	427.5	420	400
198	2006_06_Abrolhos_B_DM	2006	Abrolhos_Islands	Fished	Video	10	6PFS5b	Choerodon_rubescens	276.3	260	250
199	2006_06_Abrolhos_B_DM	2006	Abrolhos_Islands	Fished	Video	10	6PFS5a	Choerodon_rubescens	335.6	320	300
200	2006_06_Abrolhos_B_DM	2006	Abrolhos_Islands	Fished	Video	10	6PFS5a	Choerodon_rubescens	351.4	340	350
201	2006_06_Abrolhos_B_DM	2006	Abrolhos_Islands	Fished	Video	10	6PFS3b	Choerodon_rubescens	328.2	320	300
202	2006_06_Abrolhos_B_DM	2006	Abrolhos_Islands	Fished	Video	10	6PFS2c	Choerodon_rubescens	431.4	420	400
203	2006_06_Abrolhos_B_DM	2006	Abrolhos_Islands	Fished	Video	24	6WFD1a	Choerodon_rubescens	330.8	320	300
204	2006_06_Abrolhos_B_DM	2006	Abrolhos_Islands	Fished	Video	24	6WFD1a	Choerodon_rubescens	340.3	340	300
205	2006_06_Abrolhos_B_DM	2006	Abrolhos_Islands	Fished	Video	24	6WFD1a	Choerodon_rubescens	363.3	360	350
206	2006_06_Abrolhos_B_DM	2006	Abrolhos_Islands	Fished	Video	24	6WFD1a	Choerodon_rubescens	364.9	360	350
207	2006_06_Abrolhos_B_DM	2006	Abrolhos_Islands	Fished	Video	24	6WFD2c	Choerodon_rubescens	290	280	250
208	2006_06_Abrolhos_B_DM	2006	Abrolhos_Islands	Fished	Video	24	6PFD5b	Choerodon_rubescens	445	440	400
209	2006_06_Abrolhos_B_DM	2006	Abrolhos_Islands	Fished	Video	24	6PFD5a	Choerodon_rubescens	415.7	400	400
210	2006_06_Abrolhos_B_DM	2006	Abrolhos_Islands	Fished	Video	24	6PFD4b	Choerodon_rubescens	262.2	260	250
211	2006_06_Abrolhos_B_DM	2006	Abrolhos_Islands	Fished	Video	24	6PFD3b	Choerodon_rubescens	344.3	340	300
212	2006_06_Abrolhos_B_DM	2006	Abrolhos_Islands	Fished	Video	10	6PFS2b	Choerodon_rubescens	290.3	280	250
213	2006_06_Abrolhos_B_DM	2006	Abrolhos_Islands	Fished	Video	10	6WFS2b	Choerodon_rubescens	239.6	220	200
214	2006_06_Abrolhos_B_DM	2006	Abrolhos_Islands	Fished	Video	24	6WFD1b	Choerodon_rubescens	341.9	340	300
215	2006_06_Abrolhos_B_DM	2006	Abrolhos_Islands	Fished	Video	24	6WFD1b	Choerodon_rubescens	349.7	340	300
216	2006_06_Abrolhos_B_DM	2006	Abrolhos_Islands	Fished	Video	10	6WFS4b	Choerodon_rubescens	279.2	260	250
217	2006_06_Abrolhos_B_DM	2006	Abrolhos_Islands	Fished	Video	10	6WFS4a	Choerodon_rubescens	324.4	320	300
218	2006_06_Abrolhos_B_DM	2006	Abrolhos_Islands	Fished	Video	10	6WFS4a	Choerodon_rubescens	452.6	440	450
219	2006_06_Abrolhos_B_DM	2006	Abrolhos_Islands	Fished	Video	10	6WFS3c	Choerodon_rubescens	276.1	260	250
220	2006_06_Abrolhos_B_DM	2006	Abrolhos_Islands	Fished	Video	10	6WFS3c	Choerodon_rubescens	343.9	340	300
221	2006_06_Abrolhos_B_DM	2006	Abrolhos_Islands	Fished	Video	10	6WFS3b	Choerodon_rubescens	331.8	320	300
222	2006_06_Abrolhos_B_DM	2006	Abrolhos_Islands	Fished	Video	10	6WFS2c	Choerodon_rubescens	319.7	300	300
223	2006_06_Abrolhos_B_DM	2006	Abrolhos_Islands	Fished	Video	10	6WFS2c	Choerodon_rubescens	434	420	400
224	2006_06_Abrolhos_B_DM	2006	Abrolhos_Islands	Fished	Video	10	6WFS2a	Choerodon_rubescens	383	380	350
225	2006_06_Abrolhos_B_DM	2006	Abrolhos_Islands	Fished	Video	10	6WFS2a	Choerodon_rubescens	408	400	400
226	2006_06_Abrolhos_B_DM	2006	Abrolhos_Islands	Fished	Video	10	6WFS2a	Choerodon_rubescens	508	500	500
227	2006_06_Abrolhos_B_DM	2006	Abrolhos_Islands	Fished	Video	10	6WFS1c	Choerodon_rubescens	375.3	360	350
228	2006_06_Abrolhos_B_DM	2006	Abrolhos_Islands	Fished	Video	10	6WFS1a	Choerodon_rubescens	278.9	260	250
229	2006_06_Abrolhos_B_DM	2006	Abrolhos_Islands	Fished	Video	24	6WFD3b	Choerodon_rubescens	287.9	280	250
230	2006_06_Abrolhos_B_DM	2006	Abrolhos_Islands	Fished	Video	24	6WFD3b	Choerodon_rubescens	303.2	300	300
231	2006_06_Abrolhos_B_DM	2006	Abrolhos_Islands	Fished	Video	24	6WFD1c	Choerodon_rubescens	259.2	240	250
232	2006_06_Abrolhos_B_DM	2006	Abrolhos_Islands	Fished	Video	10	6WFS3a	Choerodon_rubescens	378.8	360	350
233	2006_06_Abrolhos_B_DM	2006	Abrolhos_Islands	Fished	Video	24	6WFD3a	Choerodon_rubescens	224.4	220	200
234	2006_06_Abrolhos_B_DM	2006	Abrolhos_Islands	Fished	Video	24	6WFD3a	Choerodon_rubescens	296.4	280	250
235	2006_06_Abrolhos_B_DM	2006	Abrolhos_Islands	Fished	Video	24	6WFD3a	Choerodon_rubescens	331.5	320	300
236	2006_06_Abrolhos_B_DM	2006	Abrolhos_Islands	Fished	Video	24	6WFD2b	Choerodon_rubescens	382.5	380	350
237	2006_06_Abrolhos_B_DM	2006	Abrolhos_Islands	Fished	Video	24	6WFD2b	Choerodon_rubescens	439.2	420	400
238	2006_06_Abrolhos_B_DM	2006	Abrolhos_Islands	Fished	Video	24	6WFD3c	Choerodon_rubescens	523.9	520	500
239	2006_06_Abrolhos_B_DM	2006	Abrolhos_Islands	Fished	Video	24	6WFD4a	Choerodon_rubescens	216.7	200	200
240	2006_06_Abrolhos_B_DM	2006	Abrolhos_Islands	Fished	Video	24	6WFD4a	Choerodon_rubescens	254.8	240	250
241	2006_06_Abrolhos_B_DM	2006	Abrolhos_Islands	Fished	Video	24	6WFD4a	Choerodon_rubescens	297.3	280	250
242	2006_06_Abrolhos_B_DM	2006	Abrolhos_Islands	Fished	Video	24	6WFD4a	Choerodon_rubescens	341.5	340	300
243	2006_06_Abrolhos_B_DM	2006	Abrolhos_Islands	Fished	Video	24	6WFD4a	Choerodon_rubescens	427.4	420	400
244	2006_06_Abrolhos_B_DM	2006	Abrolhos_Islands	Fished	Video	24	6WFD4b	Choerodon_rubescens	380.2	380	350
245	2006_06_Abrolhos_B_DM	2006	Abrolhos_Islands	Fished	Video	24	6WFD5a	Choerodon_rubescens	279.9	260	250
246	2006_06_Abrolhos_B_DM	2006	Abrolhos_Islands	Fished	Video	24	6WFD5a	Choerodon_rubescens	311.6	300	300
247	2006_06_Abrolhos_B_DM	2006	Abrolhos_Islands	Fished	Video	24	6WFD5a	Choerodon_rubescens	320.2	320	300
248	2006_06_Abrolhos_B_DM	2006	Abrolhos_Islands	Fished	Video	24	6WFD5a	Choerodon_rubescens	374.5	360	350
249	2007_05_Abrolhos_B_DM	2007	Abrolhos_Islands	Fished	Video	24	7WFD4a	Choerodon_rubescens	368.2	360	350
250	2007_05_Abrolhos_B_DM	2007	Abrolhos_Islands	Fished	Video	24	7WFD1a	Choerodon_rubescens	328.4	320	300
251	2007_05_Abrolhos_B_DM	2007	Abrolhos_Islands	Fished	Video	24	7WFD1a	Choerodon_rubescens	344.2	340	300
252	2007_05_Abrolhos_B_DM	2007	Abrolhos_Islands	Fished	Video	24	7WFD1a	Choerodon_rubescens	470.1	460	450
253	2007_05_Abrolhos_B_DM	2007	Abrolhos_Islands	Fished	Video	24	7WFD1a	Choerodon_rubescens	475.2	460	450
254	2007_05_Abrolhos_B_DM	2007	Abrolhos_Islands	Fished	Video	24	7WFD3b	Choerodon_rubescens	273.1	260	250
255	2007_05_Abrolhos_B_DM	2007	Abrolhos_Islands	Fished	Video	24	7WFD3a	Choerodon_rubescens	355.5	340	350
256	2007_05_Abrolhos_B_DM	2007	Abrolhos_Islands	Fished	Video	24	7WFD2b	Choerodon_rubescens	234.4	220	200
257	2007_05_Abrolhos_B_DM	2007	Abrolhos_Islands	Fished	Video	24	7WFD2b	Choerodon_rubescens	323.1	320	300
258	2007_05_Abrolhos_B_DM	2007	Abrolhos_Islands	Fished	Video	24	7WFD2a	Choerodon_rubescens	344.2	340	300
259	2007_05_Abrolhos_B_DM	2007	Abrolhos_Islands	Fished	Video	24	7WFD2a	Choerodon_rubescens	467.8	460	450
260	2007_05_Abrolhos_B_DM	2007	Abrolhos_Islands	Fished	Video	10	7PFS5a	Choerodon_rubescens	409.6	400	400
261	2007_05_Abrolhos_B_DM	2007	Abrolhos_Islands	Fished	Video	10	7PFS5a	Choerodon_rubescens	493.2	480	450
262	2007_05_Abrolhos_B_DM	2007	Abrolhos_Islands	Fished	Video	10	7PFS5b	Choerodon_rubescens	500.9	500	500
263	2007_05_Abrolhos_B_DM	2007	Abrolhos_Islands	Fished	Video	10	7WFS3c	Choerodon_rubescens	394.5	380	350
264	2007_05_Abrolhos_B_DM	2007	Abrolhos_Islands	Fished	Video	10	7WFS3c	Choerodon_rubescens	413.1	400	400
265	2007_05_Abrolhos_B_DM	2007	Abrolhos_Islands	Fished	Video	10	7WFS2c	Choerodon_rubescens	283.1	280	250
266	2007_05_Abrolhos_B_DM	2007	Abrolhos_Islands	Fished	Video	10	7WFS5b	Choerodon_rubescens	317.6	300	300
267	2007_05_Abrolhos_B_DM	2007	Abrolhos_Islands	Fished	Video	10	7WFS5b	Choerodon_rubescens	385.5	380	350
268	2007_05_Abrolhos_B_DM	2007	Abrolhos_Islands	Fished	Video	10	7WFS5a	Choerodon_rubescens	287.8	280	250
269	2007_05_Abrolhos_B_DM	2007	Abrolhos_Islands	Fished	Video	10	7WFS5a	Choerodon_rubescens	350.6	340	350
270	2007_05_Abrolhos_B_DM	2007	Abrolhos_Islands	Fished	Video	10	7WFS5a	Choerodon_rubescens	391.7	380	350
271	2007_05_Abrolhos_B_DM	2007	Abrolhos_Islands	Fished	Video	10	7WFS4c	Choerodon_rubescens	190.7	180	150
272	2007_05_Abrolhos_B_DM	2007	Abrolhos_Islands	Fished	Video	10	7WFS4c	Choerodon_rubescens	322.1	320	300
273	2007_05_Abrolhos_B_DM	2007	Abrolhos_Islands	Fished	Video	10	7WFS3b	Choerodon_rubescens	292	280	250
274	2007_05_Abrolhos_B_DM	2007	Abrolhos_Islands	Fished	Video	24	7EFD5c	Choerodon_rubescens	204.3	200	200
275	2007_05_Abrolhos_B_DM	2007	Abrolhos_Islands	Fished	Video	24	7EFD5c	Choerodon_rubescens	424.7	420	400
276	2007_05_Abrolhos_B_DM	2007	Abrolhos_Islands	Fished	Video	10	7WFS2a	Choerodon_rubescens	316.9	300	300
277	2007_05_Abrolhos_B_DM	2007	Abrolhos_Islands	Fished	Video	10	7WFS1c	Choerodon_rubescens	506.1	500	500
278	2007_05_Abrolhos_B_DM	2007	Abrolhos_Islands	Fished	Video	24	7WFD5c	Choerodon_rubescens	133	120	100
279	2007_05_Abrolhos_B_DM	2007	Abrolhos_Islands	Fished	Video	24	7WFD5c	Choerodon_rubescens	154	140	150
280	2007_05_Abrolhos_B_DM	2007	Abrolhos_Islands	Fished	Video	24	7WFD5c	Choerodon_rubescens	314.3	300	300
281	2007_05_Abrolhos_B_DM	2007	Abrolhos_Islands	Fished	Video	24	7WFD5c	Choerodon_rubescens	322.9	320	300
282	2007_05_Abrolhos_B_DM	2007	Abrolhos_Islands	Fished	Video	24	7WFD5a	Choerodon_rubescens	263	260	250
283	2007_05_Abrolhos_B_DM	2007	Abrolhos_Islands	Fished	Video	24	7WFD5a	Choerodon_rubescens	283.9	280	250
284	2007_05_Abrolhos_B_DM	2007	Abrolhos_Islands	Fished	Video	24	7WFD5a	Choerodon_rubescens	596.6	580	550
285	2007_05_Abrolhos_B_DM	2007	Abrolhos_Islands	Fished	Video	10	7WFS4a	Choerodon_rubescens	470.3	460	450
286	2007_05_Abrolhos_B_DM	2007	Abrolhos_Islands	Fished	Video	10	7EFS1a	Choerodon_rubescens	391.6	380	350
287	2007_05_Abrolhos_B_DM	2007	Abrolhos_Islands	Fished	Video	10	7NFS3a	Choerodon_rubescens	494.5	480	450
288	2007_05_Abrolhos_B_DM	2007	Abrolhos_Islands	Fished	Video	10	7NFS3a	Choerodon_rubescens	517.8	500	500
289	2007_05_Abrolhos_B_DM	2007	Abrolhos_Islands	Fished	Video	10	7NFS2c	Choerodon_rubescens	410.7	400	400
290	2007_05_Abrolhos_B_DM	2007	Abrolhos_Islands	Fished	Video	10	7NFS2b	Choerodon_rubescens	306.2	300	300
291	2007_05_Abrolhos_B_DM	2007	Abrolhos_Islands	Fished	Video	10	7NFS2b	Choerodon_rubescens	334.7	320	300
292	2007_05_Abrolhos_B_DM	2007	Abrolhos_Islands	Fished	Video	10	7NFS2a	Choerodon_rubescens	532.5	520	500
293	2007_05_Abrolhos_B_DM	2007	Abrolhos_Islands	Fished	Video	10	7NFS1c	Choerodon_rubescens	435.6	420	400
294	2007_05_Abrolhos_B_DM	2007	Abrolhos_Islands	Fished	Video	10	7NFS1c	Choerodon_rubescens	487.5	480	450
295	2007_05_Abrolhos_B_DM	2007	Abrolhos_Islands	Fished	Video	10	7NFS1b	Choerodon_rubescens	365.7	360	350
296	2007_05_Abrolhos_B_DM	2007	Abrolhos_Islands	Fished	Video	10	7EFS5b	Choerodon_rubescens	293.1	280	250
297	2007_05_Abrolhos_B_DM	2007	Abrolhos_Islands	Fished	Video	24	7EFD5a	Choerodon_rubescens	174.9	160	150
298	2007_05_Abrolhos_B_DM	2007	Abrolhos_Islands	Fished	Video	24	7EFD5a	Choerodon_rubescens	351.8	340	350
299	2007_05_Abrolhos_B_DM	2007	Abrolhos_Islands	Fished	Video	24	7EFD5a	Choerodon_rubescens	372.2	360	350
300	2007_05_Abrolhos_B_DM	2007	Abrolhos_Islands	Fished	Video	24	7EFD5a	Choerodon_rubescens	383.6	380	350
301	2007_05_Abrolhos_B_DM	2007	Abrolhos_Islands	Fished	Video	10	7EFS1b	Choerodon_rubescens	196	180	150
302	2007_05_Abrolhos_B_DM	2007	Abrolhos_Islands	Fished	Video	10	7EFS2a	Choerodon_rubescens	325.4	320	300
303	2007_05_Abrolhos_B_DM	2007	Abrolhos_Islands	Fished	Video	10	7EFS2a	Choerodon_rubescens	379.5	360	350
304	2007_05_Abrolhos_B_DM	2007	Abrolhos_Islands	Fished	Video	10	7EFS3a	Choerodon_rubescens	313.6	300	300
305	2007_05_Abrolhos_B_DM	2007	Abrolhos_Islands	Fished	Video	10	7EFS3a	Choerodon_rubescens	394.4	380	350
306	2007_05_Abrolhos_B_DM	2007	Abrolhos_Islands	Fished	Video	10	7EFS5a	Choerodon_rubescens	458.9	440	450
307	2007_05_Abrolhos_B_DM	2007	Abrolhos_Islands	Fished	Video	10	7PFS3c	Choerodon_rubescens	301.5	300	300
308	2007_05_Abrolhos_B_DM	2007	Abrolhos_Islands	Fished	Video	10	7PFS3a	Choerodon_rubescens	416.6	400	400
309	2007_05_Abrolhos_B_DM	2007	Abrolhos_Islands	Fished	Video	10	7PFS2b	Choerodon_rubescens	275.1	260	250
310	2007_05_Abrolhos_B_DM	2007	Abrolhos_Islands	Fished	Video	10	7NFS4a	Choerodon_rubescens	375	360	350
311	2007_05_Abrolhos_B_DM	2007	Abrolhos_Islands	Fished	Video	10	7NFS4a	Choerodon_rubescens	455.3	440	450
312	2007_05_Abrolhos_B_DM	2007	Abrolhos_Islands	Fished	Video	24	7PFD2b	Choerodon_rubescens	312.5	300	300
313	2007_05_Abrolhos_B_DM	2007	Abrolhos_Islands	Fished	Video	24	7PFD2b	Choerodon_rubescens	358.3	340	350
314	2007_05_Abrolhos_B_DM	2007	Abrolhos_Islands	Fished	Video	24	7PFD1b	Choerodon_rubescens	385.8	380	350
315	2007_05_Abrolhos_B_DM	2007	Abrolhos_Islands	Fished	Video	24	7PFD1b	Choerodon_rubescens	421.6	420	400
316	2007_05_Abrolhos_B_DM	2007	Abrolhos_Islands	Fished	Video	10	7NFS5c	Choerodon_rubescens	469	460	450
317	2007_05_Abrolhos_B_DM	2007	Abrolhos_Islands	Fished	Video	10	7NFS5c	Choerodon_rubescens	533.2	520	500
318	2007_05_Abrolhos_B_DM	2007	Abrolhos_Islands	Fished	Video	10	7PFS4a	Choerodon_rubescens	356.5	340	350
319	2007_05_Abrolhos_B_DM	2007	Abrolhos_Islands	Fished	Video	24	7PFD5a	Choerodon_rubescens	270.2	260	250
320	2007_05_Abrolhos_B_DM	2007	Abrolhos_Islands	Fished	Video	24	7PFD5a	Choerodon_rubescens	388	380	350
321	2007_05_Abrolhos_B_DM	2007	Abrolhos_Islands	Fished	Video	24	7PFD5a	Choerodon_rubescens	459.8	440	450
322	2007_05_Abrolhos_B_DM	2007	Abrolhos_Islands	Fished	Video	24	7PFD5a	Choerodon_rubescens	562.7	560	550
323	2007_05_Abrolhos_B_DM	2007	Abrolhos_Islands	Fished	Video	24	7EFD5b	Choerodon_rubescens	437.1	420	400
324	2007_05_Abrolhos_B_DM	2007	Abrolhos_Islands	Fished	Video	24	7EFD1a	Choerodon_rubescens	302.7	300	300
325	2007_05_Abrolhos_B_DM	2007	Abrolhos_Islands	Fished	Video	24	7EFD1a	Choerodon_rubescens	365	360	350
326	2007_05_Abrolhos_B_DM	2007	Abrolhos_Islands	Fished	Video	24	7EFD4b	Choerodon_rubescens	391.6	380	350
327	2007_05_Abrolhos_B_DM	2007	Abrolhos_Islands	Fished	Video	24	7EFD4c	Choerodon_rubescens	230.1	220	200
328	2007_05_Abrolhos_B_DM	2007	Abrolhos_Islands	Fished	Video	24	7EFD4a	Choerodon_rubescens	325.6	320	300
329	2007_05_Abrolhos_B_DM	2007	Abrolhos_Islands	Fished	Video	24	7EFD4a	Choerodon_rubescens	462.4	460	450
330	2007_05_Abrolhos_B_DM	2007	Abrolhos_Islands	Fished	Video	24	7EFD3c	Choerodon_rubescens	481.3	480	450
331	2007_05_Abrolhos_B_DM	2007	Abrolhos_Islands	Fished	Video	24	7EFD3c	Choerodon_rubescens	528.8	520	500
332	2007_05_Abrolhos_B_DM	2007	Abrolhos_Islands	Fished	Video	24	7EFD3b	Choerodon_rubescens	182.3	180	150
333	2007_05_Abrolhos_B_DM	2007	Abrolhos_Islands	Fished	Video	24	7EFD2c	Choerodon_rubescens	425.8	420	400
334	2007_05_Abrolhos_B_DM	2007	Abrolhos_Islands	Fished	Video	24	7EFD2b	Choerodon_rubescens	194.3	180	150
335	2007_05_Abrolhos_B_DM	2007	Abrolhos_Islands	Fished	Video	24	7EFD1c	Choerodon_rubescens	375.3	360	350
336	2007_05_Abrolhos_B_DM	2007	Abrolhos_Islands	Fished	Video	24	7EFD1c	Choerodon_rubescens	382.6	380	350
337	2007_05_Abrolhos_B_DM	2007	Abrolhos_Islands	Fished	Video	24	7EFD1c	Choerodon_rubescens	387.6	380	350
338	2007_05_Abrolhos_B_DM	2007	Abrolhos_Islands	Fished	Video	24	7EFD1b	Choerodon_rubescens	333.7	320	300
339	2007_05_Abrolhos_B_DM	2007	Abrolhos_Islands	Fished	Video	24	7EFD3a	Choerodon_rubescens	373.3	360	350
340	2007_05_Abrolhos_B_DM	2007	Abrolhos_Islands	Fished	Video	24	7EFD3a	Choerodon_rubescens	380.7	380	350
341	2007_05_Abrolhos_B_DM	2007	Abrolhos_Islands	Fished	Video	24	7EFD3a	Choerodon_rubescens	442.6	440	400
342	2007_05_Abrolhos_B_MF	2007	Abrolhos_Islands	Fished	Video	20	MF-AS149	Choerodon_rubescens	251.8	240	250
343	2007_05_Abrolhos_B_MF	2007	Abrolhos_Islands	Fished	Video	20	MF-AS149	Choerodon_rubescens	374.8	360	350
344	2007_05_Abrolhos_B_MF	2007	Abrolhos_Islands	Fished	Video	20	MF-AS149	Choerodon_rubescens	367.8	360	350
345	2007_05_Abrolhos_B_MF	2007	Abrolhos_Islands	Fished	Video	20	MF-AS149	Choerodon_rubescens	305.1	300	300
346	2007_05_Abrolhos_B_MF	2007	Abrolhos_Islands	Fished	Video	17	MF-AS061	Choerodon_rubescens	473.4	460	450
347	2007_05_Abrolhos_B_MF	2007	Abrolhos_Islands	Fished	Video	17	MF-AS061	Choerodon_rubescens	481.1	480	450
348	2007_05_Abrolhos_B_MF	2007	Abrolhos_Islands	Fished	Video	17	MF-AS064	Choerodon_rubescens	550.8	540	550
349	2007_05_Abrolhos_B_MF	2007	Abrolhos_Islands	Fished	Video	28	MF-AS072	Choerodon_rubescens	338.7	320	300
350	2007_05_Abrolhos_B_MF	2007	Abrolhos_Islands	Fished	Video	25	MF-AS077	Choerodon_rubescens	311.5	300	300
351	2007_05_Abrolhos_B_MF	2007	Abrolhos_Islands	Fished	Video	21	MF-AS152	Choerodon_rubescens	491.7	480	450
352	2007_05_Abrolhos_B_MF	2007	Abrolhos_Islands	Fished	Video	20	MF-AS151	Choerodon_rubescens	357.6	340	350
353	2007_05_Abrolhos_B_MF	2007	Abrolhos_Islands	Fished	Video	20	MF-AS151	Choerodon_rubescens	295.9	280	250
354	2007_05_Abrolhos_B_MF	2007	Abrolhos_Islands	Fished	Video	7	MF-AS003	Choerodon_rubescens	337.8	320	300
355	2007_05_Abrolhos_B_MF	2007	Abrolhos_Islands	Fished	Video	18	MF-AN189	Choerodon_rubescens	230.4	220	200
356	2007_05_Abrolhos_B_MF	2007	Abrolhos_Islands	Fished	Video	18	MF-AN189	Choerodon_rubescens	433.1	420	400
357	2007_05_Abrolhos_B_MF	2007	Abrolhos_Islands	Fished	Video	25	MF-AS005	Choerodon_rubescens	506.7	500	500
358	2007_05_Abrolhos_B_MF	2007	Abrolhos_Islands	Fished	Video	25	MF-AS005	Choerodon_rubescens	519.6	500	500
359	2007_05_Abrolhos_B_MF	2007	Abrolhos_Islands	Fished	Video	9	MF-AN187	Choerodon_rubescens	399.8	380	350
360	2007_05_Abrolhos_B_MF	2007	Abrolhos_Islands	Fished	Video	22	MF-AS056	Choerodon_rubescens	400.1	400	400
361	2007_05_Abrolhos_B_MF	2007	Abrolhos_Islands	Fished	Video	22	MF-AS056	Choerodon_rubescens	434.2	420	400
362	2007_05_Abrolhos_B_MF	2007	Abrolhos_Islands	Fished	Video	15	MF-AN193	Choerodon_rubescens	397.4	380	350
363	2007_05_Abrolhos_B_MF	2007	Abrolhos_Islands	Fished	Video	15	MF-AN193	Choerodon_rubescens	284.9	280	250
364	2007_05_Abrolhos_B_MF	2007	Abrolhos_Islands	Fished	Video	15	MF-AN193	Choerodon_rubescens	396.4	380	350
365	2007_05_Abrolhos_B_MF	2007	Abrolhos_Islands	Fished	Video	25	MF-AS054	Choerodon_rubescens	319.8	300	300
366	2007_05_Abrolhos_B_MF	2007	Abrolhos_Islands	Fished	Video	25	MF-AS054	Choerodon_rubescens	359.6	340	350
367	Murdoch	2001-2	Abrolhos_Islands	Fished	Line	NA	20020317	Choerodon_rubescens	302	300	300
368	Murdoch	2001-2	Abrolhos_Islands	Fished	Line	NA	20020304	Choerodon_rubescens	309	300	300
369	Murdoch	2001-2	Abrolhos_Islands	Fished	Line	NA	20020305	Choerodon_rubescens	347	340	300
370	Murdoch	2001-2	Abrolhos_Islands	Fished	Line	NA	20020308	Choerodon_rubescens	422	420	400
371	Murdoch	2001-2	Abrolhos_Islands	Fished	Line	NA	20020306	Choerodon_rubescens	481	480	450
372	Murdoch	2001-2	Abrolhos_Islands	Fished	Line	NA	20020303	Choerodon_rubescens	313	300	300
373	Murdoch	2001-2	Abrolhos_Islands	Fished	Line	NA	20020310	Choerodon_rubescens	485	480	450
374	Murdoch	2001-2	Abrolhos_Islands	Fished	Line	NA	20020309	Choerodon_rubescens	516	500	500
375	Murdoch	2001-2	Abrolhos_Islands	Fished	Line	NA	20020313	Choerodon_rubescens	532	520	500
376	Murdoch	2001-2	Abrolhos_Islands	Fished	Line	NA	20020315	Choerodon_rubescens	532	520	500
377	Murdoch	2001-2	Abrolhos_Islands	Fished	Line	NA	20020307	Choerodon_rubescens	397	380	350
378	Murdoch	2001-2	Abrolhos_Islands	Fished	Line	NA	20020311	Choerodon_rubescens	502	500	500
379	Murdoch	2001-2	Abrolhos_Islands	Fished	Line	NA	20020314	Choerodon_rubescens	565	560	550
380	Murdoch	2001-2	Abrolhos_Islands	Fished	Line	NA	20020316	Choerodon_rubescens	601	600	600
381	Murdoch	2001-2	Abrolhos_Islands	Fished	Line	NA	20020312	Choerodon_rubescens	582	580	550
382	Murdoch	2001-2	Abrolhos_Islands	Fished	Line	NA	200168	Choerodon_rubescens	385	380	350
383	Murdoch	2001-2	Abrolhos_Islands	Fished	Line	NA	200167	Choerodon_rubescens	398	380	350
384	Murdoch	2001-2	Abrolhos_Islands	Fished	Line	NA	200170	Choerodon_rubescens	394	380	350
385	Murdoch	2001-2	Abrolhos_Islands	Fished	Line	NA	200172	Choerodon_rubescens	363	360	350
386	Murdoch	2001-2	Abrolhos_Islands	Fished	Line	NA	200171	Choerodon_rubescens	402	400	400
387	Murdoch	2001-2	Abrolhos_Islands	Fished	Line	NA	200173	Choerodon_rubescens	483	480	450
388	Murdoch	2001-2	Abrolhos_Islands	Fished	Line	NA	200169	Choerodon_rubescens	405	400	400
389	Murdoch	2001-2	Abrolhos_Islands	Fished	Line	NA	200149	Choerodon_rubescens	270	260	250
390	Murdoch	2001-2	Abrolhos_Islands	Fished	Line	NA	200157	Choerodon_rubescens	263	260	250
391	Murdoch	2001-2	Abrolhos_Islands	Fished	Line	NA	200158	Choerodon_rubescens	252	240	250
392	Murdoch	2001-2	Abrolhos_Islands	Fished	Line	NA	200150	Choerodon_rubescens	311	300	300
393	Murdoch	2001-2	Abrolhos_Islands	Fished	Line	NA	200154	Choerodon_rubescens	282	280	250
394	Murdoch	2001-2	Abrolhos_Islands	Fished	Line	NA	200155	Choerodon_rubescens	278	260	250
395	Murdoch	2001-2	Abrolhos_Islands	Fished	Line	NA	200156	Choerodon_rubescens	266	260	250
396	Murdoch	2001-2	Abrolhos_Islands	Fished	Line	NA	200151	Choerodon_rubescens	366	360	350
397	Murdoch	2001-2	Abrolhos_Islands	Fished	Line	NA	200164	Choerodon_rubescens	447	440	400
398	Murdoch	2001-2	Abrolhos_Islands	Fished	Line	NA	200162	Choerodon_rubescens	378	360	350
399	Murdoch	2001-2	Abrolhos_Islands	Fished	Line	NA	200152	Choerodon_rubescens	400	400	400
400	Murdoch	2001-2	Abrolhos_Islands	Fished	Line	NA	200153	Choerodon_rubescens	556	540	550
401	Murdoch	2001-2	Abrolhos_Islands	Fished	Line	NA	200159	Choerodon_rubescens	512	500	500
402	Murdoch	2001-2	Abrolhos_Islands	Fished	Line	NA	200160	Choerodon_rubescens	524	520	500
403	Murdoch	2001-2	Abrolhos_Islands	Fished	Line	NA	200163	Choerodon_rubescens	476	460	450
404	Murdoch	2001-2	Abrolhos_Islands	Fished	Line	NA	200165	Choerodon_rubescens	438	420	400
405	Murdoch	2001-2	Abrolhos_Islands	Fished	Line	NA	20020318	Choerodon_rubescens	336	320	300
406	Murdoch	2001-2	Abrolhos_Islands	Fished	Line	NA	20020323	Choerodon_rubescens	417	400	400
407	Murdoch	2001-2	Abrolhos_Islands	Fished	Line	NA	20020324	Choerodon_rubescens	413	400	400
408	Murdoch	2001-2	Abrolhos_Islands	Fished	Line	NA	20020320	Choerodon_rubescens	371	360	350
409	Murdoch	2001-2	Abrolhos_Islands	Fished	Line	NA	20020325	Choerodon_rubescens	447	440	400
410	Murdoch	2001-2	Abrolhos_Islands	Fished	Line	NA	20020326	Choerodon_rubescens	421	420	400
411	Murdoch	2001-2	Abrolhos_Islands	Fished	Line	NA	20020327	Choerodon_rubescens	557	540	550
412	Murdoch	2001-2	Abrolhos_Islands	Fished	Line	NA	20020319	Choerodon_rubescens	348	340	300
413	Murdoch	2001-2	Abrolhos_Islands	Fished	Line	NA	20020322	Choerodon_rubescens	414	400	400
414	Murdoch	2001-2	Abrolhos_Islands	Fished	Line	NA	20020321	Choerodon_rubescens	402	400	400
415	Murdoch	2001-2	Abrolhos_Islands	Fished	Line	NA	20020132	Choerodon_rubescens	239	220	200
416	Murdoch	2001-2	Abrolhos_Islands	Fished	Line	NA	20020133	Choerodon_rubescens	229	220	200
417	Murdoch	2001-2	Abrolhos_Islands	Fished	Line	NA	20020143	Choerodon_rubescens	217	200	200
418	Murdoch	2001-2	Abrolhos_Islands	Fished	Line	NA	20020153	Choerodon_rubescens	249	240	200
419	Murdoch	2001-2	Abrolhos_Islands	Fished	Line	NA	20020154	Choerodon_rubescens	179	160	150
420	Murdoch	2001-2	Abrolhos_Islands	Fished	Line	NA	20020165	Choerodon_rubescens	232	220	200
421	Murdoch	2001-2	Abrolhos_Islands	Fished	Line	NA	20020167	Choerodon_rubescens	292	280	250
422	Murdoch	2001-2	Abrolhos_Islands	Fished	Line	NA	20020169	Choerodon_rubescens	258	240	250
423	Murdoch	2001-2	Abrolhos_Islands	Fished	Line	NA	20020142	Choerodon_rubescens	306	300	300
424	Murdoch	2001-2	Abrolhos_Islands	Fished	Line	NA	20020150	Choerodon_rubescens	309	300	300
425	Murdoch	2001-2	Abrolhos_Islands	Fished	Line	NA	20020168	Choerodon_rubescens	285	280	250
426	Murdoch	2001-2	Abrolhos_Islands	Fished	Line	NA	20020127	Choerodon_rubescens	354	340	350
427	Murdoch	2001-2	Abrolhos_Islands	Fished	Line	NA	20020128	Choerodon_rubescens	343	340	300
428	Murdoch	2001-2	Abrolhos_Islands	Fished	Line	NA	20020129	Choerodon_rubescens	282	280	250
429	Murdoch	2001-2	Abrolhos_Islands	Fished	Line	NA	20020130	Choerodon_rubescens	287	280	250
430	Murdoch	2001-2	Abrolhos_Islands	Fished	Line	NA	20020131	Choerodon_rubescens	258	240	250
431	Murdoch	2001-2	Abrolhos_Islands	Fished	Line	NA	20020137	Choerodon_rubescens	372	360	350
432	Murdoch	2001-2	Abrolhos_Islands	Fished	Line	NA	20020138	Choerodon_rubescens	320	320	300
433	Murdoch	2001-2	Abrolhos_Islands	Fished	Line	NA	20020140	Choerodon_rubescens	331	320	300
434	Murdoch	2001-2	Abrolhos_Islands	Fished	Line	NA	20020141	Choerodon_rubescens	300	300	300
435	Murdoch	2001-2	Abrolhos_Islands	Fished	Line	NA	20020144	Choerodon_rubescens	408	400	400
436	Murdoch	2001-2	Abrolhos_Islands	Fished	Line	NA	20020146	Choerodon_rubescens	339	320	300
437	Murdoch	2001-2	Abrolhos_Islands	Fished	Line	NA	20020148	Choerodon_rubescens	334	320	300
438	Murdoch	2001-2	Abrolhos_Islands	Fished	Line	NA	20020149	Choerodon_rubescens	314	300	300
439	Murdoch	2001-2	Abrolhos_Islands	Fished	Line	NA	20020151	Choerodon_rubescens	341	340	300
440	Murdoch	2001-2	Abrolhos_Islands	Fished	Line	NA	20020158	Choerodon_rubescens	346	340	300
441	Murdoch	2001-2	Abrolhos_Islands	Fished	Line	NA	20020161	Choerodon_rubescens	347	340	300
442	Murdoch	2001-2	Abrolhos_Islands	Fished	Line	NA	20020162	Choerodon_rubescens	311	300	300
443	Murdoch	2001-2	Abrolhos_Islands	Fished	Line	NA	20020166	Choerodon_rubescens	354	340	350
444	Murdoch	2001-2	Abrolhos_Islands	Fished	Line	NA	20020170	Choerodon_rubescens	308	300	300
445	Murdoch	2001-2	Abrolhos_Islands	Fished	Line	NA	20020122	Choerodon_rubescens	344	340	300
446	Murdoch	2001-2	Abrolhos_Islands	Fished	Line	NA	20020123	Choerodon_rubescens	329	320	300
447	Murdoch	2001-2	Abrolhos_Islands	Fished	Line	NA	20020124	Choerodon_rubescens	402	400	400
448	Murdoch	2001-2	Abrolhos_Islands	Fished	Line	NA	20020125	Choerodon_rubescens	421	420	400
449	Murdoch	2001-2	Abrolhos_Islands	Fished	Line	NA	20020139	Choerodon_rubescens	334	320	300
450	Murdoch	2001-2	Abrolhos_Islands	Fished	Line	NA	20020159	Choerodon_rubescens	351	340	350
451	Murdoch	2001-2	Abrolhos_Islands	Fished	Line	NA	20020126	Choerodon_rubescens	381	380	350
452	Murdoch	2001-2	Abrolhos_Islands	Fished	Line	NA	20020136	Choerodon_rubescens	440	440	400
453	Murdoch	2001-2	Abrolhos_Islands	Fished	Line	NA	20020145	Choerodon_rubescens	417	400	400
454	Murdoch	2001-2	Abrolhos_Islands	Fished	Line	NA	20020147	Choerodon_rubescens	387	380	350
455	Murdoch	2001-2	Abrolhos_Islands	Fished	Line	NA	20020160	Choerodon_rubescens	339	320	300
456	Murdoch	2001-2	Abrolhos_Islands	Fished	Line	NA	20020135	Choerodon_rubescens	418	400	400
457	Murdoch	2001-2	Abrolhos_Islands	Fished	Line	NA	20020152	Choerodon_rubescens	486	480	450
458	Murdoch	2001-2	Abrolhos_Islands	Fished	Line	NA	20020120	Choerodon_rubescens	509	500	500
459	Murdoch	2001-2	Abrolhos_Islands	Fished	Line	NA	20020121	Choerodon_rubescens	491	480	450
460	Murdoch	2001-2	Abrolhos_Islands	Fished	Line	NA	20020164	Choerodon_rubescens	436	420	400
461	Murdoch	2001-2	Abrolhos_Islands	Fished	Line	NA	20020134	Choerodon_rubescens	536	520	500
462	Murdoch	2001-2	Abrolhos_Islands	Fished	Line	NA	20020163	Choerodon_rubescens	482	480	450
463	Murdoch	2001-2	Abrolhos_Islands	Fished	Line	NA	20020208	Choerodon_rubescens	204	200	200
464	Murdoch	2001-2	Abrolhos_Islands	Fished	Line	NA	20020236	Choerodon_rubescens	220	220	200
465	Murdoch	2001-2	Abrolhos_Islands	Fished	Line	NA	20020237	Choerodon_rubescens	231	220	200
466	Murdoch	2001-2	Abrolhos_Islands	Fished	Line	NA	20020238	Choerodon_rubescens	223	220	200
467	Murdoch	2001-2	Abrolhos_Islands	Fished	Line	NA	20020239	Choerodon_rubescens	228	220	200
468	Murdoch	2001-2	Abrolhos_Islands	Fished	Line	NA	20020240	Choerodon_rubescens	244	240	200
469	Murdoch	2001-2	Abrolhos_Islands	Fished	Line	NA	20020241	Choerodon_rubescens	238	220	200
470	Murdoch	2001-2	Abrolhos_Islands	Fished	Line	NA	20020244	Choerodon_rubescens	224	220	200
471	Murdoch	2001-2	Abrolhos_Islands	Fished	Line	NA	20020197	Choerodon_rubescens	274	260	250
472	Murdoch	2001-2	Abrolhos_Islands	Fished	Line	NA	20020182	Choerodon_rubescens	324	320	300
473	Murdoch	2001-2	Abrolhos_Islands	Fished	Line	NA	20020184	Choerodon_rubescens	335	320	300
474	Murdoch	2001-2	Abrolhos_Islands	Fished	Line	NA	20020190	Choerodon_rubescens	375	360	350
475	Murdoch	2001-2	Abrolhos_Islands	Fished	Line	NA	20020198	Choerodon_rubescens	285	280	250
476	Murdoch	2001-2	Abrolhos_Islands	Fished	Line	NA	20020203	Choerodon_rubescens	363	360	350
477	Murdoch	2001-2	Abrolhos_Islands	Fished	Line	NA	20020205	Choerodon_rubescens	391	380	350
478	Murdoch	2001-2	Abrolhos_Islands	Fished	Line	NA	20020206	Choerodon_rubescens	311	300	300
479	Murdoch	2001-2	Abrolhos_Islands	Fished	Line	NA	20020214	Choerodon_rubescens	367	360	350
480	Murdoch	2001-2	Abrolhos_Islands	Fished	Line	NA	20020220	Choerodon_rubescens	359	340	350
481	Murdoch	2001-2	Abrolhos_Islands	Fished	Line	NA	20020223	Choerodon_rubescens	363	360	350
482	Murdoch	2001-2	Abrolhos_Islands	Fished	Line	NA	20020224	Choerodon_rubescens	384	380	350
483	Murdoch	2001-2	Abrolhos_Islands	Fished	Line	NA	20020225	Choerodon_rubescens	315	300	300
484	Murdoch	2001-2	Abrolhos_Islands	Fished	Line	NA	20020228	Choerodon_rubescens	315	300	300
485	Murdoch	2001-2	Abrolhos_Islands	Fished	Line	NA	20020229	Choerodon_rubescens	335	320	300
486	Murdoch	2001-2	Abrolhos_Islands	Fished	Line	NA	20020235	Choerodon_rubescens	357	340	350
487	Murdoch	2001-2	Abrolhos_Islands	Fished	Line	NA	20020177	Choerodon_rubescens	375	360	350
488	Murdoch	2001-2	Abrolhos_Islands	Fished	Line	NA	20020179	Choerodon_rubescens	346	340	300
489	Murdoch	2001-2	Abrolhos_Islands	Fished	Line	NA	20020180	Choerodon_rubescens	344	340	300
490	Murdoch	2001-2	Abrolhos_Islands	Fished	Line	NA	20020185	Choerodon_rubescens	322	320	300
491	Murdoch	2001-2	Abrolhos_Islands	Fished	Line	NA	20020191	Choerodon_rubescens	363	360	350
492	Murdoch	2001-2	Abrolhos_Islands	Fished	Line	NA	20020199	Choerodon_rubescens	284	280	250
493	Murdoch	2001-2	Abrolhos_Islands	Fished	Line	NA	20020221	Choerodon_rubescens	397	380	350
494	Murdoch	2001-2	Abrolhos_Islands	Fished	Line	NA	20020222	Choerodon_rubescens	405	400	400
495	Murdoch	2001-2	Abrolhos_Islands	Fished	Line	NA	20020226	Choerodon_rubescens	400	400	400
496	Murdoch	2001-2	Abrolhos_Islands	Fished	Line	NA	20020230	Choerodon_rubescens	369	360	350
497	Murdoch	2001-2	Abrolhos_Islands	Fished	Line	NA	20020233	Choerodon_rubescens	349	340	300
498	Murdoch	2001-2	Abrolhos_Islands	Fished	Line	NA	20020234	Choerodon_rubescens	364	360	350
499	Murdoch	2001-2	Abrolhos_Islands	Fished	Line	NA	20020247	Choerodon_rubescens	344	340	300
500	Murdoch	2001-2	Abrolhos_Islands	Fished	Line	NA	20020178	Choerodon_rubescens	372	360	350
501	Murdoch	2001-2	Abrolhos_Islands	Fished	Line	NA	20020181	Choerodon_rubescens	374	360	350
502	Murdoch	2001-2	Abrolhos_Islands	Fished	Line	NA	20020186	Choerodon_rubescens	330	320	300
503	Murdoch	2001-2	Abrolhos_Islands	Fished	Line	NA	20020192	Choerodon_rubescens	284	280	250
504	Murdoch	2001-2	Abrolhos_Islands	Fished	Line	NA	20020194	Choerodon_rubescens	339	320	300
505	Murdoch	2001-2	Abrolhos_Islands	Fished	Line	NA	20020195	Choerodon_rubescens	417	400	400
506	Murdoch	2001-2	Abrolhos_Islands	Fished	Line	NA	20020202	Choerodon_rubescens	367	360	350
507	Murdoch	2001-2	Abrolhos_Islands	Fished	Line	NA	20020204	Choerodon_rubescens	420	420	400
508	Murdoch	2001-2	Abrolhos_Islands	Fished	Line	NA	20020232	Choerodon_rubescens	394	380	350
509	Murdoch	2001-2	Abrolhos_Islands	Fished	Line	NA	20020245	Choerodon_rubescens	378	360	350
510	Murdoch	2001-2	Abrolhos_Islands	Fished	Line	NA	20020250	Choerodon_rubescens	409	400	400
511	Murdoch	2001-2	Abrolhos_Islands	Fished	Line	NA	20020251	Choerodon_rubescens	395	380	350
512	Murdoch	2001-2	Abrolhos_Islands	Fished	Line	NA	20020252	Choerodon_rubescens	436	420	400
513	Murdoch	2001-2	Abrolhos_Islands	Fished	Line	NA	20020254	Choerodon_rubescens	366	360	350
514	Murdoch	2001-2	Abrolhos_Islands	Fished	Line	NA	20020183	Choerodon_rubescens	368	360	350
515	Murdoch	2001-2	Abrolhos_Islands	Fished	Line	NA	20020196	Choerodon_rubescens	443	440	400
516	Murdoch	2001-2	Abrolhos_Islands	Fished	Line	NA	20020213	Choerodon_rubescens	392	380	350
517	Murdoch	2001-2	Abrolhos_Islands	Fished	Line	NA	20020215	Choerodon_rubescens	432	420	400
518	Murdoch	2001-2	Abrolhos_Islands	Fished	Line	NA	20020217	Choerodon_rubescens	404	400	400
519	Murdoch	2001-2	Abrolhos_Islands	Fished	Line	NA	20020218	Choerodon_rubescens	424	420	400
520	Murdoch	2001-2	Abrolhos_Islands	Fished	Line	NA	20020219	Choerodon_rubescens	407	400	400
521	Murdoch	2001-2	Abrolhos_Islands	Fished	Line	NA	20020227	Choerodon_rubescens	439	420	400
522	Murdoch	2001-2	Abrolhos_Islands	Fished	Line	NA	20020246	Choerodon_rubescens	389	380	350
523	Murdoch	2001-2	Abrolhos_Islands	Fished	Line	NA	20020264	Choerodon_rubescens	387	380	350
524	Murdoch	2001-2	Abrolhos_Islands	Fished	Line	NA	20020216	Choerodon_rubescens	492	480	450
525	Murdoch	2001-2	Abrolhos_Islands	Fished	Line	NA	20020231	Choerodon_rubescens	462	460	450
526	Murdoch	2001-2	Abrolhos_Islands	Fished	Line	NA	20020248	Choerodon_rubescens	459	440	450
527	Murdoch	2001-2	Abrolhos_Islands	Fished	Line	NA	20020249	Choerodon_rubescens	513	500	500
528	Murdoch	2001-2	Abrolhos_Islands	Fished	Line	NA	20020188	Choerodon_rubescens	412	400	400
529	Murdoch	2001-2	Abrolhos_Islands	Fished	Line	NA	20020189	Choerodon_rubescens	517	500	500
530	Murdoch	2001-2	Abrolhos_Islands	Fished	Line	NA	20020187	Choerodon_rubescens	432	420	400
531	Murdoch	2001-2	Abrolhos_Islands	Fished	Line	NA	20020193	Choerodon_rubescens	358	340	350
532	Murdoch	2001-2	Abrolhos_Islands	Fished	Line	NA	20020207	Choerodon_rubescens	437	420	400
533	Murdoch	2001-2	Abrolhos_Islands	Fished	Line	NA	20020210	Choerodon_rubescens	517	500	500
534	Murdoch	2001-2	Abrolhos_Islands	Fished	Line	NA	20020209	Choerodon_rubescens	495	480	450
535	Murdoch	2001-2	Abrolhos_Islands	Fished	Line	NA	20020211	Choerodon_rubescens	457	440	450
536	Murdoch	2001-2	Abrolhos_Islands	Fished	Line	NA	20020212	Choerodon_rubescens	478	460	450
